# Supplementary material for: Biological Activity and Potential Health Benefits of Edible Prunus Fruits: A Narrative Review
Source: Plants (Basel). 2026 Jun 18;15(12):1891. doi: 10.3390/plants15121891 (PMC13307114; doi:10.3390/plants15121891)
Supplement: Supplementary file 1 [file plants-15-01891-s001.zip]

Archive with 1 entries (1 files):
- plants-4339176-supplementary.pdf
